# Supplementary material for: A New Setup for Simulating the Corrosion Behavior of Orthodontic Wires
Source: Materials (Basel). 2021 Jul 5;14(13):3758. doi: 10.3390/ma14133758 (PMC8269849; doi:10.3390/ma14133758)
Supplement: Supplementary file 1 [file materials-14-03758-s001.zip]

Archive with 1 entries (1 files):
- materials-1218331-supplementary.pdf
